# Supplementary material for: The Influence of the Solid Solution Formation on Purification of L-Menthol from the Enantiomer Mixture by Three-Phase Crystallization
Source: Int J Mol Sci. 2023 Oct 5;24(19):14933. doi: 10.3390/ijms241914933 (PMC10573351; doi:10.3390/ijms241914933)
Supplement: Supplementary file 1 [file ijms-24-14933-s001.zip]

Archive with 1 entries (1 files):
- ijms-2623739-supplementary.pdf
